# Supplementary material for: In Vitro Evaluation of Synergistic Essential Oils Combination for Enhanced Antifungal Activity against Candida spp
Source: Life (Basel). 2024 May 28;14(6):693. doi: 10.3390/life14060693 (PMC11204509; doi:10.3390/life14060693)
Supplement: Supplementary file 1 [file life-14-00693-s001.zip]

Archive with 1 entries (1 files):
- life-2997292-supplementary.pdf
